# Supplementary material for: Spatial Variability of Rare Earth Elements in Groundwater in the Vicinity of a Coal-Fired Power Plant and Associated Health Risk
Source: Toxics. 2024 Jan 12;12(1):62. doi: 10.3390/toxics12010062 (PMC10820410; doi:10.3390/toxics12010062)
Supplement: Supplementary file 1 [file toxics-12-00062-s001.zip]

Archive with 1 entries (1 files):
- toxics-2795381-supplementary.pdf
